# Supplementary material for: A Combined Approach for the Characterization of Small Ruminant Lentivirus Strains Circulating in the Islands and Mainland of Greece
Source: Animals (Basel). 2024 Apr 6;14(7):1119. doi: 10.3390/ani14071119 (PMC11010947; doi:10.3390/ani14071119)
Supplement: Supplementary file 1 [file animals-14-01119-s001.zip]

Archive with 1 entries (1 files):
- animals-2938900-supplementary.pdf
